# Supplementary material for: SE(3)-equivariant ternary complex prediction towards target protein degradation
Source: Nat Commun. 2025 Jul 1;16:5514. doi: 10.1038/s41467-025-61272-5 (PMC12216337; doi:10.1038/s41467-025-61272-5)
Supplement: Supplementary file 4 — Source Data [file 41467_2025_61272_MOESM4_ESM.xlsx]

## Sheet: Figure3a
Decoder Type	DockQ
IEGMN	0.0113322
IEGMN	0.0127828
IEGMN	0.672548
IEGMN	0.778176
IEGMN	0.0365521
IEGMN	0.742937
IEGMN	0.0172132
IEGMN	0.0265677
IEGMN	0.663482
IEGMN	0.223831
IEGMN	0.0226758
IEGMN	0.0134473
IEGMN	0.150681
IEGMN	0.0165965
IEGMN	0.0142029
IEGMN	0.014194
IEGMN	0.644107
IEGMN	0.0144802
IEGMN	0.0297762
IEGMN	0.018463
IEGMN	0.0679759
IEGMN	0.038312
IEGMN	0.0125341
IEGMN	0.0086259
IEGMN	0.699691
IEGMN	0.443463
IEGMN	0.737531
IEGMN	0.0301105
IEGMN	0.0164388
IEGMN	0.0147894
IEGMN	0.0208491
IEGMN	0.0123688
IEGMN	0.0143489
IEGMN	0.0177913
IEGMN	0.0124477
IEGMN	0.121837
IEGMN	0.0190259
IEGMN	0.0237573
IEGMN	0.0122931
IEGMN	0.0109277
IEGMN	0.017591
IEGMN	0.0268888
IEGMN	0.0238541
IEGMN	0.0131309
IEGMN	0.0209097
IEGMN	0.0203601
IEGMN	0.0170014
IEGMN	0.0525038
IEGMN	0.109163
IEGMN	0.0171467
IEGMN	0.0322318
IEGMN	0.0259153
IEGMN	0.232064
IEGMN	0.0382181
IEGMN	0.0111228
IEGMN	0.0171299
IEGMN	0.231555
IEGMN	0.0124548
IEGMN	0.361956
IEGMN	0.207157
IEGMN	0.0178921
IEGMN	0.109861
IEGMN	0.0435314
IEGMN	0.124794
IEGMN	0.127253
IEGMN	0.0156777
IEGMN	0.0140211
IEGMN	0.0950023
IEGMN	0.0230042
IEGMN	0.0411062
IEGMN	0.0183436
IEGMN	0.0120966
IEGMN	0.0681964
IEGMN	0.113881
IEGMN	0.0310027
IEGMN	0.0247577
IEGMN	0.0110382
IEGMN	0.0117925
IEGMN	0.0274303
IEGMN	0.0745515
IEGMN	0.0268672
IEGMN	0.194729
IEGMN	0.0919437
IEGMN	0.177205
IEGMN	0.0141815
IEGMN	0.0297486
IEGMN	0.083532
IEGMN	0.0119574
IEGMN	0.0209749
IEGMN	0.0119308
IEGMN	0.0220943
IEGMN	0.01336
IEGMN	0.0272708
IEGMN	0.0179896
IEGMN	0.0138147
IEGMN	0.0433155
IEGMN	0.00986957
IEGMN	0.0227134
IEGMN	0.0143655
IEGMN	0.0153129
IEGMN	0.162635
IEGMN	0.0699799
IEGMN	0.0772584
IEGMN	0.0178797
IEGMN	0.0283147
IEGMN	0.130987
IEGMN	0.0741178
IEGMN	0.0889737
IEGMN	0.124496
IEGMN	0.0131998
IEGMN	0.162774
IEGMN	0.11203
IEGMN	0.0293615
IEGMN	0.132109
IEGMN	0.118086
IEGMN	0.0242536
IEGMN	0.0242287
IEGMN	0.0129875
IEGMN	0.0211377
IEGMN	0.0175342
IEGMN	0.0379824
IEGMN	0.0207044
IEGMN	0.0163736
IEGMN	0.119768
IEGMN	0.0304821
IEGMN	0.154443
IEGMN	0.108726
IEGMN	0.0806362
IEGMN	0.0192116
IEGMN	0.0240204
IEGMN	0.011187
IEGMN	0.104602
IEGMN	0.0206451
IEGMN	0.132726
IEGMN	0.0154383
IEGMN	0.0262254
IEGMN	0.0431092
PPPD (Ours)	0.0163913
PPPD (Ours)	0.00821898
PPPD (Ours)	0.902801
PPPD (Ours)	0.898927
PPPD (Ours)	0.0116737
PPPD (Ours)	0.763714
PPPD (Ours)	0.0160518
PPPD (Ours)	0.0480927
PPPD (Ours)	0.915569
PPPD (Ours)	0.00765437
PPPD (Ours)	0.0118271
PPPD (Ours)	0.0129651
PPPD (Ours)	0.880558
PPPD (Ours)	0.0135633
PPPD (Ours)	0.0118429
PPPD (Ours)	0.0107635
PPPD (Ours)	0.877395
PPPD (Ours)	0.0295308
PPPD (Ours)	0.0104154
PPPD (Ours)	0.048229
PPPD (Ours)	0.015881
PPPD (Ours)	0.0113365
PPPD (Ours)	0.0111287
PPPD (Ours)	0.00983112
PPPD (Ours)	0.879619
PPPD (Ours)	0.562214
PPPD (Ours)	0.918835
PPPD (Ours)	0.0110853
PPPD (Ours)	0.031797
PPPD (Ours)	0.0150129
PPPD (Ours)	0.0121283
PPPD (Ours)	0.0415634
PPPD (Ours)	0.0120083
PPPD (Ours)	0.0124609
PPPD (Ours)	0.0696773
PPPD (Ours)	0.940838
PPPD (Ours)	0.031597
PPPD (Ours)	0.0373157
PPPD (Ours)	0.0127861
PPPD (Ours)	0.018796
PPPD (Ours)	0.0119503
PPPD (Ours)	0.0304971
PPPD (Ours)	0.0264044
PPPD (Ours)	0.0233399
PPPD (Ours)	0.0131699
PPPD (Ours)	0.0212668
PPPD (Ours)	0.0129091
PPPD (Ours)	0.0122301
PPPD (Ours)	0.850328
PPPD (Ours)	0.0303901
PPPD (Ours)	0.0259741
PPPD (Ours)	0.0106257
PPPD (Ours)	0.843865
PPPD (Ours)	0.0103644
PPPD (Ours)	0.0100867
PPPD (Ours)	0.0114665
PPPD (Ours)	0.759592
PPPD (Ours)	0.0115599
PPPD (Ours)	0.824762
PPPD (Ours)	0.782369
PPPD (Ours)	0.0468908
PPPD (Ours)	0.935653
PPPD (Ours)	0.0370949
PPPD (Ours)	0.897512
PPPD (Ours)	0.901141
PPPD (Ours)	0.0119349
PPPD (Ours)	0.0124491
PPPD (Ours)	0.915519
PPPD (Ours)	0.0244983
PPPD (Ours)	0.0102218
PPPD (Ours)	0.0127343
PPPD (Ours)	0.141802
PPPD (Ours)	0.853464
PPPD (Ours)	0.707286
PPPD (Ours)	0.0230546
PPPD (Ours)	0.0115724
PPPD (Ours)	0.0109768
PPPD (Ours)	0.0286279
PPPD (Ours)	0.0156525
PPPD (Ours)	0.0198604
PPPD (Ours)	0.0143808
PPPD (Ours)	0.781496
PPPD (Ours)	0.902883
PPPD (Ours)	0.794437
PPPD (Ours)	0.0284258
PPPD (Ours)	0.0134644
PPPD (Ours)	0.80085
PPPD (Ours)	0.0115738
PPPD (Ours)	0.0181879
PPPD (Ours)	0.0162464
PPPD (Ours)	0.0194894
PPPD (Ours)	0.0192846
PPPD (Ours)	0.0111791
PPPD (Ours)	0.0115874
PPPD (Ours)	0.0127713
PPPD (Ours)	0.0542162
PPPD (Ours)	0.00990402
PPPD (Ours)	0.0253822
PPPD (Ours)	0.0092057
PPPD (Ours)	0.0118903
PPPD (Ours)	0.767309
PPPD (Ours)	0.905372
PPPD (Ours)	0.947232
PPPD (Ours)	0.0262951
PPPD (Ours)	0.0129414
PPPD (Ours)	0.875696
PPPD (Ours)	0.888006
PPPD (Ours)	0.844522
PPPD (Ours)	0.793821
PPPD (Ours)	0.0479061
PPPD (Ours)	0.774017
PPPD (Ours)	0.74562
PPPD (Ours)	0.018041
PPPD (Ours)	0.80709
PPPD (Ours)	0.749474
PPPD (Ours)	0.0119119
PPPD (Ours)	0.0216186
PPPD (Ours)	0.0420871
PPPD (Ours)	0.0175795
PPPD (Ours)	0.0134571
PPPD (Ours)	0.179386
PPPD (Ours)	0.0186282
PPPD (Ours)	0.0362671
PPPD (Ours)	0.0220735
PPPD (Ours)	0.0206174
PPPD (Ours)	0.885143
PPPD (Ours)	0.660783
PPPD (Ours)	0.0564243
PPPD (Ours)	0.0122557
PPPD (Ours)	0.00946743
PPPD (Ours)	0.0102514
PPPD (Ours)	0.877497
PPPD (Ours)	0.00939705
PPPD (Ours)	0.869291
PPPD (Ours)	0.0127417
PPPD (Ours)	0.0134565
PPPD (Ours)	0.0369709

## Sheet: Figure3b
Head Number	DockQ
1	0.0163913
1	0.00821898
1	0.902801
1	0.898927
1	0.0116737
1	0.763714
1	0.0160518
1	0.0480927
1	0.915569
1	0.00765437
1	0.0118271
1	0.0129651
1	0.880558
1	0.0135633
1	0.0118429
1	0.0107635
1	0.877395
1	0.0295308
1	0.0104154
1	0.048229
1	0.015881
1	0.0113365
1	0.0111287
1	0.00983112
1	0.879619
1	0.562214
1	0.918835
1	0.0110853
1	0.031797
1	0.0150129
1	0.0121283
1	0.0415634
1	0.0120083
1	0.0124609
1	0.0696773
1	0.940838
1	0.031597
1	0.0373157
1	0.0127861
1	0.018796
1	0.0119503
1	0.0304971
1	0.0264044
1	0.0233399
1	0.0131699
1	0.0212668
1	0.0129091
1	0.0122301
1	0.850328
1	0.0303901
1	0.0259741
1	0.0106257
1	0.843865
1	0.0103644
1	0.0100867
1	0.0114665
1	0.759592
1	0.0115599
1	0.824762
1	0.782369
1	0.0468908
1	0.935653
1	0.0370949
1	0.897512
1	0.901141
1	0.0119349
1	0.0124491
1	0.915519
1	0.0244983
1	0.0102218
1	0.0127343
1	0.141802
1	0.853464
1	0.707286
1	0.0230546
1	0.0115724
1	0.0109768
1	0.0286279
1	0.0156525
1	0.0198604
1	0.0143808
1	0.781496
1	0.902883
1	0.794437
1	0.0284258
1	0.0134644
1	0.80085
1	0.0115738
1	0.0181879
1	0.0162464
1	0.0194894
1	0.0192846
1	0.0111791
1	0.0115874
1	0.0127713
1	0.0542162
1	0.00990402
1	0.0253822
1	0.0092057
1	0.0118903
1	0.767309
1	0.905372
1	0.947232
1	0.0262951
1	0.0129414
1	0.875696
1	0.888006
1	0.844522
1	0.793821
1	0.0479061
1	0.774017
1	0.74562
1	0.018041
1	0.80709
1	0.749474
1	0.0119119
1	0.0216186
1	0.0420871
1	0.0175795
1	0.0134571
1	0.179386
1	0.0186282
1	0.0362671
1	0.0220735
1	0.0206174
1	0.885143
1	0.660783
1	0.0564243
1	0.0122557
1	0.00946743
1	0.0102514
1	0.877497
1	0.00939705
1	0.869291
1	0.0127417
1	0.0134565
1	0.0369709
2	0.0100701
2	0.0124438
2	0.816391
2	0.813332
2	0.0117247
2	0.692923
2	0.0133006
2	0.137838
2	0.735603
2	0.169065
2	0.0095506
2	0.0158439
2	0.85442
2	0.0103535
2	0.0114951
2	0.00984882
2	0.747522
2	0.0411785
2	0.0143616
2	0.014924
2	0.0115549
2	0.0219058
2	0.0153502
2	0.214121
2	0.913123
2	0.147436
2	0.776928
2	0.0142142
2	0.0180004
2	0.0360549
2	0.0134582
2	0.0212955
2	0.033689
2	0.0108922
2	0.213767
2	0.734324
2	0.0122256
2	0.0183028
2	0.0113346
2	0.0291672
2	0.0342601
2	0.0136774
2	0.027904
2	0.155506
2	0.0111841
2	0.0341358
2	0.0108876
2	0.011316
2	0.785128
2	0.0504109
2	0.0575426
2	0.0208503
2	0.656954
2	0.0161862
2	0.0275683
2	0.0144589
2	0.661426
2	0.0129695
2	0.715838
2	0.616419
2	0.0146068
2	0.855476
2	0.0110495
2	0.749214
2	0.724863
2	0.0136292
2	0.0115258
2	0.738295
2	0.012777
2	0.0106116
2	0.0129735
2	0.00953238
2	0.76999
2	0.724249
2	0.0378123
2	0.0207589
2	0.0114515
2	0.00990685
2	0.00984616
2	0.209554
2	0.0126262
2	0.721305
2	0.749188
2	0.691797
2	0.0184181
2	0.0105981
2	0.725432
2	0.0126728
2	0.0134601
2	0.0243376
2	0.0153955
2	0.0156935
2	0.0185066
2	0.0118478
2	0.00995582
2	0.079636
2	0.0192458
2	0.0245289
2	0.0161205
2	0.0104611
2	0.668569
2	0.758902
2	0.82317
2	0.0146703
2	0.0129227
2	0.732884
2	0.866831
2	0.770523
2	0.702388
2	0.0120301
2	0.690201
2	0.664419
2	0.019078
2	0.682616
2	0.65044
2	0.0116346
2	0.0320857
2	0.0185309
2	0.0214815
2	0.0356353
2	0.154741
2	0.0191818
2	0.0183517
2	0.215189
2	0.0202358
2	0.799206
2	0.10457
2	0.0635663
2	0.0118752
2	0.0106229
2	0.0570551
2	0.804465
2	0.0097966
2	0.782726
2	0.0265433
2	0.0113235
2	0.0271754
4	0.0112644
4	0.0127272
4	0.672652
4	0.768292
4	0.0366189
4	0.708607
4	0.0172466
4	0.0265398
4	0.697851
4	0.125683
4	0.0227433
4	0.0134492
4	0.735286
4	0.0165452
4	0.0137891
4	0.0143356
4	0.686326
4	0.0145275
4	0.0297396
4	0.0184609
4	0.0130831
4	0.03826
4	0.0126109
4	0.0746929
4	0.666162
4	0.44807
4	0.739191
4	0.0301204
4	0.0164306
4	0.0251602
4	0.02265
4	0.0324109
4	0.0248756
4	0.0158179
4	0.0116999
4	0.681496
4	0.0137464
4	0.012124
4	0.0131699
4	0.0142535
4	0.0345172
4	0.0133962
4	0.0218375
4	0.0263639
4	0.0155031
4	0.0147383
4	0.0170045
4	0.0638304
4	0.704769
4	0.0147452
4	0.0117771
4	0.011537
4	0.738665
4	0.0182462
4	0.0440091
4	0.0273872
4	0.721376
4	0.0183726
4	0.834877
4	0.829745
4	0.0202384
4	0.757338
4	0.0402007
4	0.707377
4	0.605808
4	0.0129488
4	0.012931
4	0.72416
4	0.0229385
4	0.0399489
4	0.011636
4	0.012647
4	0.759776
4	0.77859
4	0.0822038
4	0.01511
4	0.021364
4	0.0100947
4	0.011376
4	0.0999511
4	0.0226779
4	0.686339
4	0.656507
4	0.81021
4	0.0434974
4	0.04367
4	0.731903
4	0.0632675
4	0.0103569
4	0.0174269
4	0.017327
4	0.00864894
4	0.0140952
4	0.0398882
4	0.0137137
4	0.226534
4	0.0155573
4	0.0227572
4	0.0143764
4	0.0152989
4	0.697813
4	0.77073
4	0.779955
4	0.0282036
4	0.0145976
4	0.77334
4	0.678215
4	0.60758
4	0.763317
4	0.0225125
4	0.751427
4	0.697232
4	0.0108185
4	0.785685
4	0.739314
4	0.0214181
4	0.14011
4	0.0554448
4	0.0180733
4	0.0145898
4	0.0751754
4	0.0514074
4	0.00901281
4	0.0779676
4	0.0181374
4	0.728974
4	0.24259
4	0.122219
4	0.0289794
4	0.0299218
4	0.0182932
4	0.664988
4	0.0118518
4	0.778264
4	0.0108421
4	0.0127762
4	0.0467448
8	0.0133541
8	0.0205611
8	0.781074
8	0.88585
8	0.0109404
8	0.85367
8	0.0167305
8	0.143918
8	0.76528
8	0.00746756
8	0.0168539
8	0.0109844
8	0.876309
8	0.023891
8	0.019719
8	0.00970476
8	0.802145
8	0.0117203
8	0.0115497
8	0.0230696
8	0.0117275
8	0.0108699
8	0.0204133
8	0.297118
8	0.80824
8	0.505657
8	0.729055
8	0.016047
8	0.0249904
8	0.00975652
8	0.0102211
8	0.00993192
8	0.0143783
8	0.0200721
8	0.00924879
8	0.853287
8	0.0101165
8	0.00939077
8	0.0201738
8	0.0116716
8	0.0103686
8	0.00970613
8	0.0165531
8	0.0548448
8	0.0253441
8	0.0312361
8	0.0523933
8	0.0396498
8	0.840529
8	0.0194164
8	0.018652
8	0.0122153
8	0.95949
8	0.00847266
8	0.0134942
8	0.0102957
8	0.992475
8	0.0103621
8	0.750042
8	0.886734
8	0.0204382
8	0.870475
8	0.0112766
8	0.784628
8	0.745773
8	0.0185107
8	0.0205718
8	0.848338
8	0.0160773
8	0.0124687
8	0.0103057
8	0.0102909
8	0.821673
8	0.816241
8	0.0251536
8	0.0575561
8	0.0124453
8	0.0144143
8	0.0172698
8	0.00749998
8	0.0153164
8	0.939455
8	0.758549
8	0.842001
8	0.0122611
8	0.0190071
8	0.869999
8	0.016178
8	0.0217192
8	0.0134892
8	0.00989893
8	0.0103792
8	0.0262836
8	0.0103745
8	0.0160551
8	0.0263569
8	0.0543567
8	0.00974038
8	0.058475
8	0.0324717
8	0.895419
8	0.904121
8	0.841612
8	0.016958
8	0.0207525
8	0.819125
8	0.754619
8	0.757364
8	0.931914
8	0.0134106
8	0.910851
8	0.830466
8	0.0216637
8	0.919881
8	0.835437
8	0.0149735
8	0.0242878
8	0.0102924
8	0.0116439
8	0.0102291
8	0.305942
8	0.0113394
8	0.00929175
8	0.00742814
8	0.0103214
8	0.838174
8	0.268969
8	0.0544999
8	0.0217087
8	0.0103693
8	0.00998494
8	0.800729
8	0.00901146
8	0.848627
8	0.0171524
8	0.0119805
8	0.00935651

## Sheet: Figure3c
Embedding Dim	DockQ	Task
64	0.633138	PROTAC
64	0.420768	PROTAC
64	0.718574	PROTAC
64	0.759242	PROTAC
64	0.630552	PROTAC
64	0.671974	PROTAC
64	0.284401	PROTAC
64	0.328818	PROTAC
64	0.561247	PROTAC
64	0.600701	PROTAC
64	0.305111	PROTAC
128	0.992606	PROTAC
128	0.567539	PROTAC
128	0.656334	PROTAC
128	0.584325	PROTAC
128	0.497055	PROTAC
128	0.542665	PROTAC
128	0.370622	PROTAC
128	0.441195	PROTAC
128	0.411504	PROTAC
128	0.277082	PROTAC
128	0.2876	PROTAC
256	0.969624	PROTAC
256	0.570334	PROTAC
256	0.763558	PROTAC
256	0.886274	PROTAC
256	0.62393	PROTAC
256	0.461834	PROTAC
256	0.408396	PROTAC
256	0.391492	PROTAC
256	0.400356	PROTAC
256	0.575011	PROTAC
256	0.307858	PROTAC
64	0.0189063	MGD
64	0.00806283	MGD
64	0.300124	MGD
64	0.374647	MGD
64	0.0110885	MGD
64	0.265983	MGD
64	0.0103681	MGD
64	0.0111741	MGD
64	0.295995	MGD
64	0.00825032	MGD
64	0.00746611	MGD
64	0.00715117	MGD
64	0.289004	MGD
64	0.0195294	MGD
64	0.0153529	MGD
64	0.0102949	MGD
64	0.312845	MGD
64	0.00929492	MGD
64	0.00654018	MGD
64	0.00847378	MGD
64	0.0171952	MGD
64	0.0115437	MGD
64	0.0173695	MGD
64	0.0107135	MGD
64	0.256219	MGD
64	0.0674947	MGD
64	0.288256	MGD
64	0.00967906	MGD
64	0.00904182	MGD
64	0.00734156	MGD
64	0.0105707	MGD
64	0.0245337	MGD
64	0.010738	MGD
64	0.0360067	MGD
64	0.00922756	MGD
64	0.364626	MGD
64	0.041766	MGD
64	0.00970626	MGD
64	0.0157645	MGD
64	0.00830159	MGD
64	0.00901022	MGD
64	0.0148655	MGD
64	0.0108046	MGD
64	0.00749968	MGD
64	0.0205598	MGD
64	0.00764342	MGD
64	0.00719696	MGD
64	0.0129734	MGD
64	0.282596	MGD
64	0.00756557	MGD
64	0.0543176	MGD
64	0.0098155	MGD
64	0.707088	MGD
64	0.00806483	MGD
64	0.00788116	MGD
64	0.0113582	MGD
64	0.556433	MGD
64	0.0073109	MGD
64	0.510174	MGD
64	0.649214	MGD
64	0.00853714	MGD
64	0.353576	MGD
64	0.00720177	MGD
64	0.367801	MGD
64	0.276885	MGD
64	0.0165597	MGD
64	0.00736107	MGD
64	0.350431	MGD
64	0.00910379	MGD
64	0.024303	MGD
64	0.0198974	MGD
64	0.00772669	MGD
64	0.271138	MGD
64	0.440858	MGD
64	0.100038	MGD
64	0.0606191	MGD
64	0.0210599	MGD
64	0.0069693	MGD
64	0.00799072	MGD
64	0.0104253	MGD
64	0.0132609	MGD
64	0.52622	MGD
64	0.282463	MGD
64	0.446833	MGD
64	0.00752519	MGD
64	0.0301137	MGD
64	0.494153	MGD
64	0.046738	MGD
64	0.0138203	MGD
64	0.00842444	MGD
64	0.0390157	MGD
64	0.00939477	MGD
64	0.00806001	MGD
64	0.0111546	MGD
64	0.0196004	MGD
64	0.0920494	MGD
64	0.0121857	MGD
64	0.00775362	MGD
64	0.00950282	MGD
64	0.0171361	MGD
64	0.586229	MGD
64	0.435264	MGD
64	0.351197	MGD
64	0.00984796	MGD
64	0.00796584	MGD
64	0.329014	MGD
64	0.356566	MGD
64	0.311091	MGD
64	0.423744	MGD
64	0.0454551	MGD
64	0.558361	MGD
64	0.269074	MGD
64	0.0111899	MGD
64	0.518661	MGD
64	0.381017	MGD
64	0.00948516	MGD
64	0.0945795	MGD
64	0.0307507	MGD
64	0.00914417	MGD
64	0.00683203	MGD
64	0.0974057	MGD
64	0.0105931	MGD
64	0.00971958	MGD
64	0.0113462	MGD
64	0.018057	MGD
64	0.403043	MGD
64	0.0961318	MGD
64	0.0878979	MGD
64	0.0167288	MGD
64	0.00753599	MGD
64	0.0293491	MGD
64	0.330794	MGD
64	0.0125251	MGD
64	0.306967	MGD
64	0.00842272	MGD
64	0.0192079	MGD
64	0.0108292	MGD
128	0.0333758	MGD
128	0.0133382	MGD
128	0.818116	MGD
128	0.802972	MGD
128	0.0124079	MGD
128	0.608806	MGD
128	0.0122004	MGD
128	0.0148194	MGD
128	0.785563	MGD
128	0.0506835	MGD
128	0.0287945	MGD
128	0.0153855	MGD
128	0.784374	MGD
128	0.016938	MGD
128	0.0122955	MGD
128	0.0276324	MGD
128	0.809065	MGD
128	0.0187344	MGD
128	0.0101484	MGD
128	0.0360063	MGD
128	0.0199951	MGD
128	0.00973634	MGD
128	0.0192424	MGD
128	0.0119748	MGD
128	0.782926	MGD
128	0.149665	MGD
128	0.824384	MGD
128	0.0117212	MGD
128	0.0211711	MGD
128	0.00972333	MGD
128	0.0200287	MGD
128	0.010154	MGD
128	0.0130992	MGD
128	0.0142696	MGD
128	0.0173519	MGD
128	0.816152	MGD
128	0.0141703	MGD
128	0.0247659	MGD
128	0.0146686	MGD
128	0.0146874	MGD
128	0.0147573	MGD
128	0.0113182	MGD
128	0.0124588	MGD
128	0.0160551	MGD
128	0.0516071	MGD
128	0.0405267	MGD
128	0.0101032	MGD
128	0.0187571	MGD
128	0.772725	MGD
128	0.0287751	MGD
128	0.0122899	MGD
128	0.0187577	MGD
128	0.743684	MGD
128	0.0133735	MGD
128	0.013096	MGD
128	0.0114435	MGD
128	0.835446	MGD
128	0.011099	MGD
128	0.659064	MGD
128	0.821345	MGD
128	0.0163846	MGD
128	0.854456	MGD
128	0.0174057	MGD
128	0.771003	MGD
128	0.782	MGD
128	0.014999	MGD
128	0.0112724	MGD
128	0.79513	MGD
128	0.012707	MGD
128	0.0105093	MGD
128	0.0162561	MGD
128	0.0185469	MGD
128	0.798017	MGD
128	0.744201	MGD
128	0.0222891	MGD
128	0.0542097	MGD
128	0.0112948	MGD
128	0.0300004	MGD
128	0.0404308	MGD
128	0.0149646	MGD
128	0.0388486	MGD
128	0.718444	MGD
128	0.827264	MGD
128	0.72858	MGD
128	0.0121971	MGD
128	0.0509272	MGD
128	0.770575	MGD
128	0.00993906	MGD
128	0.00972795	MGD
128	0.0121837	MGD
128	0.0150593	MGD
128	0.0154523	MGD
128	0.0104779	MGD
128	0.0117386	MGD
128	0.0172212	MGD
128	0.0401007	MGD
128	0.010264	MGD
128	0.00980694	MGD
128	0.0270497	MGD
128	0.0297199	MGD
128	0.77823	MGD
128	0.807735	MGD
128	0.866695	MGD
128	0.0113945	MGD
128	0.0180033	MGD
128	0.633109	MGD
128	0.813675	MGD
128	0.796132	MGD
128	0.725765	MGD
128	0.0138604	MGD
128	0.719514	MGD
128	0.720424	MGD
128	0.02071	MGD
128	0.740208	MGD
128	0.741021	MGD
128	0.0182624	MGD
128	0.0252705	MGD
128	0.0127348	MGD
128	0.015275	MGD
128	0.00920123	MGD
128	0.188003	MGD
128	0.0341176	MGD
128	0.0134504	MGD
128	0.0149339	MGD
128	0.0196703	MGD
128	0.812752	MGD
128	0.176917	MGD
128	0.0344553	MGD
128	0.00813559	MGD
128	0.0299268	MGD
128	0.0106787	MGD
128	0.830538	MGD
128	0.0285391	MGD
128	0.818126	MGD
128	0.0128594	MGD
128	0.0188215	MGD
128	0.0142381	MGD
256	0.0163913	MGD
256	0.00821898	MGD
256	0.902801	MGD
256	0.898927	MGD
256	0.0116737	MGD
256	0.763714	MGD
256	0.0160518	MGD
256	0.0480927	MGD
256	0.915569	MGD
256	0.00765437	MGD
256	0.0118271	MGD
256	0.0129651	MGD
256	0.880558	MGD
256	0.0135633	MGD
256	0.0118429	MGD
256	0.0107635	MGD
256	0.877395	MGD
256	0.0295308	MGD
256	0.0104154	MGD
256	0.048229	MGD
256	0.015881	MGD
256	0.0113365	MGD
256	0.0111287	MGD
256	0.00983112	MGD
256	0.879619	MGD
256	0.562214	MGD
256	0.918835	MGD
256	0.0110853	MGD
256	0.031797	MGD
256	0.0150129	MGD
256	0.0121283	MGD
256	0.0415634	MGD
256	0.0120083	MGD
256	0.0124609	MGD
256	0.0696773	MGD
256	0.940838	MGD
256	0.031597	MGD
256	0.0373157	MGD
256	0.0127861	MGD
256	0.018796	MGD
256	0.0119503	MGD
256	0.0304971	MGD
256	0.0264044	MGD
256	0.0233399	MGD
256	0.0131699	MGD
256	0.0212668	MGD
256	0.0129091	MGD
256	0.0122301	MGD
256	0.850328	MGD
256	0.0303901	MGD
256	0.0259741	MGD
256	0.0106257	MGD
256	0.843865	MGD
256	0.0103644	MGD
256	0.0100867	MGD
256	0.0114665	MGD
256	0.759592	MGD
256	0.0115599	MGD
256	0.824762	MGD
256	0.782369	MGD
256	0.0468908	MGD
256	0.935653	MGD
256	0.0370949	MGD
256	0.897512	MGD
256	0.901141	MGD
256	0.0119349	MGD
256	0.0124491	MGD
256	0.915519	MGD
256	0.0244983	MGD
256	0.0102218	MGD
256	0.0127343	MGD
256	0.141802	MGD
256	0.853464	MGD
256	0.707286	MGD
256	0.0230546	MGD
256	0.0115724	MGD
256	0.0109768	MGD
256	0.0286279	MGD
256	0.0156525	MGD
256	0.0198604	MGD
256	0.0143808	MGD
256	0.781496	MGD
256	0.902883	MGD
256	0.794437	MGD
256	0.0284258	MGD
256	0.0134644	MGD
256	0.80085	MGD
256	0.0115738	MGD
256	0.0181879	MGD
256	0.0162464	MGD
256	0.0194894	MGD
256	0.0192846	MGD
256	0.0111791	MGD
256	0.0115874	MGD
256	0.0127713	MGD
256	0.0542162	MGD
256	0.00990402	MGD
256	0.0253822	MGD
256	0.0092057	MGD
256	0.0118903	MGD
256	0.767309	MGD
256	0.905372	MGD
256	0.947232	MGD
256	0.0262951	MGD
256	0.0129414	MGD
256	0.875696	MGD
256	0.888006	MGD
256	0.844522	MGD
256	0.793821	MGD
256	0.0479061	MGD
256	0.774017	MGD
256	0.74562	MGD
256	0.018041	MGD
256	0.80709	MGD
256	0.749474	MGD
256	0.0119119	MGD
256	0.0216186	MGD
256	0.0420871	MGD
256	0.0175795	MGD
256	0.0134571	MGD
256	0.179386	MGD
256	0.0186282	MGD
256	0.0362671	MGD
256	0.0220735	MGD
256	0.0206174	MGD
256	0.885143	MGD
256	0.660783	MGD
256	0.0564243	MGD
256	0.0122557	MGD
256	0.00946743	MGD
256	0.0102514	MGD
256	0.877497	MGD
256	0.00939705	MGD
256	0.869291	MGD
256	0.0127417	MGD
256	0.0134565	MGD
256	0.0369709	MGD

## Sheet: Figure3d
DockQ	Noise Level	Task
0.799095	1	PROTAC
0.478448	1	PROTAC
0.682615	1	PROTAC
0.90846	1	PROTAC
0.38313	1	PROTAC
0.373102	1	PROTAC
0.412509	1	PROTAC
0.405657	1	PROTAC
0.628611	1	PROTAC
0.686788	1	PROTAC
0.263338	1	PROTAC
0.969624	2	PROTAC
0.570334	2	PROTAC
0.763558	2	PROTAC
0.886274	2	PROTAC
0.62393	2	PROTAC
0.461834	2	PROTAC
0.408396	2	PROTAC
0.391492	2	PROTAC
0.400356	2	PROTAC
0.575011	2	PROTAC
0.307858	2	PROTAC
0.864615	3	PROTAC
0.543688	3	PROTAC
0.728436	3	PROTAC
0.818885	3	PROTAC
0.382434	3	PROTAC
0.450928	3	PROTAC
0.202572	3	PROTAC
0.247423	3	PROTAC
0.539266	3	PROTAC
0.687535	3	PROTAC
0.318019	3	PROTAC
0.00984512	1	MGD
0.0143578	1	MGD
0.856998	1	MGD
0.806564	1	MGD
0.0387124	1	MGD
0.809035	1	MGD
0.0300265	1	MGD
0.0486879	1	MGD
0.816286	1	MGD
0.0587416	1	MGD
0.0348135	1	MGD
0.0363774	1	MGD
0.81534	1	MGD
0.0114987	1	MGD
0.0107432	1	MGD
0.0260781	1	MGD
0.786349	1	MGD
0.0294263	1	MGD
0.0586728	1	MGD
0.0541143	1	MGD
0.0396348	1	MGD
0.0400583	1	MGD
0.0184881	1	MGD
0.0420543	1	MGD
0.86537	1	MGD
0.334788	1	MGD
0.793105	1	MGD
0.0156391	1	MGD
0.0484927	1	MGD
0.0454174	1	MGD
0.0318936	1	MGD
0.029499	1	MGD
0.0469139	1	MGD
0.0125429	1	MGD
0.0299642	1	MGD
0.782576	1	MGD
0.0448139	1	MGD
0.0383106	1	MGD
0.0150543	1	MGD
0.0341955	1	MGD
0.0120094	1	MGD
0.0498243	1	MGD
0.0280506	1	MGD
0.0416626	1	MGD
0.0133862	1	MGD
0.0401776	1	MGD
0.0240287	1	MGD
0.0179829	1	MGD
0.741257	1	MGD
0.0501124	1	MGD
0.0163849	1	MGD
0.0203845	1	MGD
0.839424	1	MGD
0.0338298	1	MGD
0.057589	1	MGD
0.0545195	1	MGD
0.839944	1	MGD
0.0590275	1	MGD
0.808154	1	MGD
0.833119	1	MGD
0.0144769	1	MGD
0.840783	1	MGD
0.0339787	1	MGD
0.780725	1	MGD
0.802979	1	MGD
0.0132159	1	MGD
0.0266308	1	MGD
0.81735	1	MGD
0.0353314	1	MGD
0.045334	1	MGD
0.029507	1	MGD
0.0221003	1	MGD
0.891926	1	MGD
0.777503	1	MGD
0.028647	1	MGD
0.0136928	1	MGD
0.0272125	1	MGD
0.0480122	1	MGD
0.0789621	1	MGD
0.0605175	1	MGD
0.0364236	1	MGD
0.832508	1	MGD
0.789192	1	MGD
0.838236	1	MGD
0.042312	1	MGD
0.015972	1	MGD
0.823734	1	MGD
0.0128611	1	MGD
0.0491517	1	MGD
0.0287544	1	MGD
0.0104397	1	MGD
0.0433816	1	MGD
0.0130016	1	MGD
0.0487461	1	MGD
0.0118319	1	MGD
0.072138	1	MGD
0.0131723	1	MGD
0.0310089	1	MGD
0.0137713	1	MGD
0.0137717	1	MGD
0.848535	1	MGD
0.832165	1	MGD
0.794836	1	MGD
0.0382615	1	MGD
0.0709711	1	MGD
0.810496	1	MGD
0.795537	1	MGD
0.812694	1	MGD
0.795038	1	MGD
0.0122448	1	MGD
0.822534	1	MGD
0.854688	1	MGD
0.0239007	1	MGD
0.85047	1	MGD
0.78207	1	MGD
0.0226892	1	MGD
0.0259223	1	MGD
0.0240623	1	MGD
0.0323136	1	MGD
0.0201814	1	MGD
0.114237	1	MGD
0.0228669	1	MGD
0.0422046	1	MGD
0.0593	1	MGD
0.0114823	1	MGD
0.868522	1	MGD
0.362481	1	MGD
0.16946	1	MGD
0.0139107	1	MGD
0.0145573	1	MGD
0.0349647	1	MGD
0.82681	1	MGD
0.00820394	1	MGD
0.826535	1	MGD
0.0320674	1	MGD
0.0378924	1	MGD
0.0238384	1	MGD
0.0163913	2	MGD
0.00821898	2	MGD
0.902801	2	MGD
0.898927	2	MGD
0.0116737	2	MGD
0.763714	2	MGD
0.0160518	2	MGD
0.0480927	2	MGD
0.915569	2	MGD
0.00765437	2	MGD
0.0118271	2	MGD
0.0129651	2	MGD
0.880558	2	MGD
0.0135633	2	MGD
0.0118429	2	MGD
0.0107635	2	MGD
0.877395	2	MGD
0.0295308	2	MGD
0.0104154	2	MGD
0.048229	2	MGD
0.015881	2	MGD
0.0113365	2	MGD
0.0111287	2	MGD
0.00983112	2	MGD
0.879619	2	MGD
0.562214	2	MGD
0.918835	2	MGD
0.0110853	2	MGD
0.031797	2	MGD
0.0150129	2	MGD
0.0121283	2	MGD
0.0415634	2	MGD
0.0120083	2	MGD
0.0124609	2	MGD
0.0696773	2	MGD
0.940838	2	MGD
0.031597	2	MGD
0.0373157	2	MGD
0.0127861	2	MGD
0.018796	2	MGD
0.0119503	2	MGD
0.0304971	2	MGD
0.0264044	2	MGD
0.0233399	2	MGD
0.0131699	2	MGD
0.0212668	2	MGD
0.0129091	2	MGD
0.0122301	2	MGD
0.850328	2	MGD
0.0303901	2	MGD
0.0259741	2	MGD
0.0106257	2	MGD
0.843865	2	MGD
0.0103644	2	MGD
0.0100867	2	MGD
0.0114665	2	MGD
0.759592	2	MGD
0.0115599	2	MGD
0.824762	2	MGD
0.782369	2	MGD
0.0468908	2	MGD
0.935653	2	MGD
0.0370949	2	MGD
0.897512	2	MGD
0.901141	2	MGD
0.0119349	2	MGD
0.0124491	2	MGD
0.915519	2	MGD
0.0244983	2	MGD
0.0102218	2	MGD
0.0127343	2	MGD
0.141802	2	MGD
0.853464	2	MGD
0.707286	2	MGD
0.0230546	2	MGD
0.0115724	2	MGD
0.0109768	2	MGD
0.0286279	2	MGD
0.0156525	2	MGD
0.0198604	2	MGD
0.0143808	2	MGD
0.781496	2	MGD
0.902883	2	MGD
0.794437	2	MGD
0.0284258	2	MGD
0.0134644	2	MGD
0.80085	2	MGD
0.0115738	2	MGD
0.0181879	2	MGD
0.0162464	2	MGD
0.0194894	2	MGD
0.0192846	2	MGD
0.0111791	2	MGD
0.0115874	2	MGD
0.0127713	2	MGD
0.0542162	2	MGD
0.00990402	2	MGD
0.0253822	2	MGD
0.0092057	2	MGD
0.0118903	2	MGD
0.767309	2	MGD
0.905372	2	MGD
0.947232	2	MGD
0.0262951	2	MGD
0.0129414	2	MGD
0.875696	2	MGD
0.888006	2	MGD
0.844522	2	MGD
0.793821	2	MGD
0.0479061	2	MGD
0.774017	2	MGD
0.74562	2	MGD
0.018041	2	MGD
0.80709	2	MGD
0.749474	2	MGD
0.0119119	2	MGD
0.0216186	2	MGD
0.0420871	2	MGD
0.0175795	2	MGD
0.0134571	2	MGD
0.179386	2	MGD
0.0186282	2	MGD
0.0362671	2	MGD
0.0220735	2	MGD
0.0206174	2	MGD
0.885143	2	MGD
0.660783	2	MGD
0.0564243	2	MGD
0.0122557	2	MGD
0.00946743	2	MGD
0.0102514	2	MGD
0.877497	2	MGD
0.00939705	2	MGD
0.869291	2	MGD
0.0127417	2	MGD
0.0134565	2	MGD
0.0369709	2	MGD
0.0133855	3	MGD
0.0212994	3	MGD
0.691994	3	MGD
0.746486	3	MGD
0.041213	3	MGD
0.742333	3	MGD
0.0109423	3	MGD
0.0298211	3	MGD
0.734946	3	MGD
0.00811314	3	MGD
0.0158045	3	MGD
0.0125647	3	MGD
0.670982	3	MGD
0.0162434	3	MGD
0.014393	3	MGD
0.0238095	3	MGD
0.687477	3	MGD
0.0241832	3	MGD
0.0330564	3	MGD
0.0179969	3	MGD
0.0235525	3	MGD
0.0189348	3	MGD
0.0339537	3	MGD
0.010676	3	MGD
0.740555	3	MGD
0.132755	3	MGD
0.705116	3	MGD
0.011034	3	MGD
0.0268426	3	MGD
0.0329158	3	MGD
0.0273823	3	MGD
0.0271085	3	MGD
0.0126269	3	MGD
0.0159386	3	MGD
0.00969203	3	MGD
0.720527	3	MGD
0.023074	3	MGD
0.0447076	3	MGD
0.0135957	3	MGD
0.0429547	3	MGD
0.0423876	3	MGD
0.0119878	3	MGD
0.0107294	3	MGD
0.0228884	3	MGD
0.0194791	3	MGD
0.0213044	3	MGD
0.0207225	3	MGD
0.0176864	3	MGD
0.648456	3	MGD
0.0143131	3	MGD
0.0105089	3	MGD
0.0108899	3	MGD
0.810653	3	MGD
0.0111301	3	MGD
0.0191922	3	MGD
0.0110311	3	MGD
0.791583	3	MGD
0.015864	3	MGD
0.723608	3	MGD
0.877855	3	MGD
0.0267221	3	MGD
0.691745	3	MGD
0.0113543	3	MGD
0.746373	3	MGD
0.634629	3	MGD
0.0119233	3	MGD
0.0168077	3	MGD
0.737529	3	MGD
0.0116587	3	MGD
0.0334389	3	MGD
0.0350747	3	MGD
0.0215996	3	MGD
0.660281	3	MGD
0.845339	3	MGD
0.0581661	3	MGD
0.0114324	3	MGD
0.0157845	3	MGD
0.0120318	3	MGD
0.0155723	3	MGD
0.0142827	3	MGD
0.0392047	3	MGD
0.799963	3	MGD
0.68762	3	MGD
0.840029	3	MGD
0.0127348	3	MGD
0.0103326	3	MGD
0.868932	3	MGD
0.0102024	3	MGD
0.0297517	3	MGD
0.0212393	3	MGD
0.0112472	3	MGD
0.0419044	3	MGD
0.0205333	3	MGD
0.0156202	3	MGD
0.013822	3	MGD
0.0380011	3	MGD
0.0384085	3	MGD
0.0193882	3	MGD
0.0140869	3	MGD
0.0151698	3	MGD
0.791336	3	MGD
0.78909	3	MGD
0.735163	3	MGD
0.0106256	3	MGD
0.0314612	3	MGD
0.748022	3	MGD
0.679925	3	MGD
0.674534	3	MGD
0.796072	3	MGD
0.00993237	3	MGD
0.789686	3	MGD
0.750856	3	MGD
0.0102062	3	MGD
0.790896	3	MGD
0.845937	3	MGD
0.0416914	3	MGD
0.0744604	3	MGD
0.019762	3	MGD
0.00944861	3	MGD
0.0251724	3	MGD
0.0748827	3	MGD
0.0212323	3	MGD
0.0178726	3	MGD
0.0161176	3	MGD
0.0106969	3	MGD
0.834116	3	MGD
0.368531	3	MGD
0.0315409	3	MGD
0.0154613	3	MGD
0.0234174	3	MGD
0.0288679	3	MGD
0.730511	3	MGD
0.0083089	3	MGD
0.706008	3	MGD
0.0104054	3	MGD
0.0251593	3	MGD
0.0287442	3	MGD

## Sheet: Figure3e
DockQ	Seed	type				Seed	Accept Rate(%)	type
0.2841	1	PROTAC				1	54.5455	PROTAC
0.5314	1	PROTAC				5	81.8182	PROTAC
0.3161	1	PROTAC				10	95.4545	PROTAC
0.0417	1	PROTAC				20	95.4545	PROTAC
0.3377	1	PROTAC				30	100	PROTAC
0.3746	1	PROTAC				40	100	PROTAC
0.151	1	PROTAC				1	35.1064	MGD
0.1074	1	PROTAC				5	35.1064	MGD
0.4041	1	PROTAC				10	35.1064	MGD
0.4079	1	PROTAC				20	35.1064	MGD
0.1733	1	PROTAC				30	35.1064	MGD
0.4285	1	PROTAC				40	35.1064	MGD
0.5659	1	PROTAC
0.1138	1	PROTAC
0.1296	1	PROTAC
0.8204	1	PROTAC
0.2841	1	PROTAC
0.2223	1	PROTAC
0.1559	1	PROTAC
0.4764	1	PROTAC
0.1934	1	PROTAC
0.1422	1	PROTAC
0.6985	5	PROTAC
0.7911	5	PROTAC
0.383	5	PROTAC
0.0591	5	PROTAC
0.4323	5	PROTAC
0.5228	5	PROTAC
0.4084	5	PROTAC
0.477	5	PROTAC
0.5525	5	PROTAC
0.6173	5	PROTAC
0.4438	5	PROTAC
0.7374	5	PROTAC
0.5558	5	PROTAC
0.4973	5	PROTAC
0.1364	5	PROTAC
0.8202	5	PROTAC
0.2911	5	PROTAC
0.2558	5	PROTAC
0.1567	5	PROTAC
0.4874	5	PROTAC
0.1935	5	PROTAC
0.3378	5	PROTAC
0.6972	10	PROTAC
0.7918	10	PROTAC
0.5307	10	PROTAC
0.7062	10	PROTAC
0.5356	10	PROTAC
0.5922	10	PROTAC
0.4823	10	PROTAC
0.548	10	PROTAC
0.5505	10	PROTAC
0.6088	10	PROTAC
0.6987	10	PROTAC
0.7406	10	PROTAC
0.6811	10	PROTAC
0.5011	10	PROTAC
0.3451	10	PROTAC
0.8747	10	PROTAC
0.343	10	PROTAC
0.2583	10	PROTAC
0.3342	10	PROTAC
0.4935	10	PROTAC
0.1925	10	PROTAC
0.3254	10	PROTAC
0.7472	20	PROTAC
0.7904	20	PROTAC
0.535	20	PROTAC
0.517	20	PROTAC
0.5367	20	PROTAC
0.6048	20	PROTAC
0.5118	20	PROTAC
0.5945	20	PROTAC
0.6446	20	PROTAC
0.6059	20	PROTAC
0.7491	20	PROTAC
0.7815	20	PROTAC
0.6801	20	PROTAC
0.6471	20	PROTAC
0.3436	20	PROTAC
0.8743	20	PROTAC
0.4636	20	PROTAC
0.2607	20	PROTAC
0.3312	20	PROTAC
0.7944	20	PROTAC
0.194	20	PROTAC
0.5638	20	PROTAC
0.759	30	PROTAC
0.7899	30	PROTAC
0.4425	30	PROTAC
0.6746	30	PROTAC
0.6221	30	PROTAC
0.603	30	PROTAC
0.5625	30	PROTAC
0.7322	30	PROTAC
0.6644	30	PROTAC
0.6296	30	PROTAC
0.7533	30	PROTAC
0.821	30	PROTAC
0.7997	30	PROTAC
0.825	30	PROTAC
0.493	30	PROTAC
0.8777	30	PROTAC
0.4367	30	PROTAC
0.2621	30	PROTAC
0.331	30	PROTAC
0.7906	30	PROTAC
0.2382	30	PROTAC
0.5564	30	PROTAC
0.7585	40	PROTAC
0.7901	40	PROTAC
0.5161	40	PROTAC
0.711	40	PROTAC
0.6227	40	PROTAC
0.6047	40	PROTAC
0.5516	40	PROTAC
0.6832	40	PROTAC
0.6469	40	PROTAC
0.6475	40	PROTAC
0.7294	40	PROTAC
0.8239	40	PROTAC
0.747	40	PROTAC
0.825	40	PROTAC
0.4951	40	PROTAC
0.8771	40	PROTAC
0.4321	40	PROTAC
0.2635	40	PROTAC
0.3325	40	PROTAC
0.859	40	PROTAC
0.5271	40	PROTAC
0.5532	40	PROTAC
0.0455	1	MGD
0.1609	1	MGD
0.1024	1	MGD
0.7133	1	MGD
0.1774	1	MGD
0.343	1	MGD
0.157	1	MGD
0.037	1	MGD
0.0716	1	MGD
0.0616	1	MGD
0.0809	1	MGD
0.0249	1	MGD
0.1212	1	MGD
0.0691	1	MGD
0.0271	1	MGD
0.4443	1	MGD
0.4659	1	MGD
0.3121	1	MGD
0.5898	1	MGD
0.4334	1	MGD
0.5005	1	MGD
0.2467	1	MGD
0.0223	1	MGD
0.1932	1	MGD
0.0216	1	MGD
0.0365	1	MGD
0.0645	1	MGD
0.0205	1	MGD
0.1737	1	MGD
0.0161	1	MGD
0.0627	1	MGD
0.0588	1	MGD
0.0334	1	MGD
0.0267	1	MGD
0.0182	1	MGD
0.0262	1	MGD
0.0243	1	MGD
0.036	1	MGD
0.0304	1	MGD
0.1856	1	MGD
0.0324	1	MGD
0.0159	1	MGD
0.0091	1	MGD
0.0176	1	MGD
0.0118	1	MGD
0.0692	1	MGD
0.0349	1	MGD
0.0237	1	MGD
0.0435	1	MGD
0.5829	1	MGD
0.0755	1	MGD
0.7613	1	MGD
0.6111	1	MGD
0.3819	1	MGD
0.6356	1	MGD
0.8781	1	MGD
0.88	1	MGD
0.9113	1	MGD
0.2008	1	MGD
0.4704	1	MGD
0.6652	1	MGD
0.7578	1	MGD
0.535	1	MGD
0.8779	1	MGD
0.6425	1	MGD
0.6384	1	MGD
0.587	1	MGD
0.8076	1	MGD
0.5832	1	MGD
0.7235	1	MGD
0.7609	1	MGD
0.803	1	MGD
0.043	1	MGD
0.0748	1	MGD
0.141	1	MGD
0.4188	1	MGD
0.3553	1	MGD
0.0254	1	MGD
0.0232	1	MGD
0.0112	1	MGD
0.0238	1	MGD
0.0192	1	MGD
0.0213	1	MGD
0.017	1	MGD
0.0538	1	MGD
0.0508	1	MGD
0.0321	1	MGD
0.1566	1	MGD
0.0694	1	MGD
0.0894	1	MGD
0.3023	1	MGD
0.1391	1	MGD
0.052	1	MGD
0.0504	1	MGD
0.0348	5	MGD
0.1349	5	MGD
0.1562	5	MGD
0.6115	5	MGD
0.1807	5	MGD
0.3002	5	MGD
0.093	5	MGD
0.051	5	MGD
0.0525	5	MGD
0.0322	5	MGD
0.0886	5	MGD
0.0177	5	MGD
0.0734	5	MGD
0.0228	5	MGD
0.0315	5	MGD
0.4509	5	MGD
0.5835	5	MGD
0.3084	5	MGD
0.5762	5	MGD
0.4175	5	MGD
0.5919	5	MGD
0.2449	5	MGD
0.0137	5	MGD
0.1933	5	MGD
0.0223	5	MGD
0.0397	5	MGD
0.0654	5	MGD
0.0195	5	MGD
0.1611	5	MGD
0.0163	5	MGD
0.062	5	MGD
0.078	5	MGD
0.09	5	MGD
0.0239	5	MGD
0.016	5	MGD
0.0262	5	MGD
0.0449	5	MGD
0.0178	5	MGD
0.0401	5	MGD
0.175	5	MGD
0.0414	5	MGD
0.0112	5	MGD
0.0083	5	MGD
0.0169	5	MGD
0.0106	5	MGD
0.0811	5	MGD
0.0353	5	MGD
0.0259	5	MGD
0.033	5	MGD
0.6145	5	MGD
0.0717	5	MGD
0.871	5	MGD
0.6208	5	MGD
0.4275	5	MGD
0.6785	5	MGD
0.9274	5	MGD
0.9381	5	MGD
0.9114	5	MGD
0.1631	5	MGD
0.5467	5	MGD
0.7763	5	MGD
0.7439	5	MGD
0.5721	5	MGD
0.8704	5	MGD
0.6749	5	MGD
0.7421	5	MGD
0.6152	5	MGD
0.8177	5	MGD
0.5955	5	MGD
0.7909	5	MGD
0.878	5	MGD
0.7738	5	MGD
0.049	5	MGD
0.0557	5	MGD
0.1041	5	MGD
0.3957	5	MGD
0.3701	5	MGD
0.0259	5	MGD
0.0238	5	MGD
0.0119	5	MGD
0.0202	5	MGD
0.0195	5	MGD
0.0179	5	MGD
0.0138	5	MGD
0.0468	5	MGD
0.042	5	MGD
0.0254	5	MGD
0.1591	5	MGD
0.0672	5	MGD
0.0811	5	MGD
0.3047	5	MGD
0.0986	5	MGD
0.0434	5	MGD
0.0548	5	MGD
0.048	10	MGD
0.1571	10	MGD
0.1637	10	MGD
0.628	10	MGD
0.1832	10	MGD
0.2979	10	MGD
0.0982	10	MGD
0.061	10	MGD
0.0576	10	MGD
0.0323	10	MGD
0.0948	10	MGD
0.0177	10	MGD
0.0855	10	MGD
0.0229	10	MGD
0.0313	10	MGD
0.4586	10	MGD
0.5786	10	MGD
0.3165	10	MGD
0.5636	10	MGD
0.4178	10	MGD
0.5705	10	MGD
0.2472	10	MGD
0.0137	10	MGD
0.1941	10	MGD
0.0225	10	MGD
0.0396	10	MGD
0.0647	10	MGD
0.0196	10	MGD
0.1611	10	MGD
0.0165	10	MGD
0.0654	10	MGD
0.0786	10	MGD
0.0902	10	MGD
0.024	10	MGD
0.0161	10	MGD
0.0272	10	MGD
0.045	10	MGD
0.0177	10	MGD
0.0404	10	MGD
0.1874	10	MGD
0.041	10	MGD
0.0112	10	MGD
0.0083	10	MGD
0.0168	10	MGD
0.0106	10	MGD
0.0853	10	MGD
0.0351	10	MGD
0.0262	10	MGD
0.0335	10	MGD
0.636	10	MGD
0.0724	10	MGD
0.8731	10	MGD
0.6105	10	MGD
0.3854	10	MGD
0.6772	10	MGD
0.9282	10	MGD
0.9406	10	MGD
0.9142	10	MGD
0.1629	10	MGD
0.5464	10	MGD
0.7838	10	MGD
0.7465	10	MGD
0.5704	10	MGD
0.8767	10	MGD
0.6768	10	MGD
0.744	10	MGD
0.6125	10	MGD
0.8109	10	MGD
0.5971	10	MGD
0.8011	10	MGD
0.8805	10	MGD
0.7759	10	MGD
0.0488	10	MGD
0.0557	10	MGD
0.104	10	MGD
0.3976	10	MGD
0.3695	10	MGD
0.0261	10	MGD
0.0236	10	MGD
0.012	10	MGD
0.0201	10	MGD
0.0196	10	MGD
0.018	10	MGD
0.0139	10	MGD
0.0477	10	MGD
0.0453	10	MGD
0.0251	10	MGD
0.1586	10	MGD
0.068	10	MGD
0.0817	10	MGD
0.3095	10	MGD
0.1012	10	MGD
0.0435	10	MGD
0.0545	10	MGD
0.0456	20	MGD
0.1623	20	MGD
0.1577	20	MGD
0.6251	20	MGD
0.1956	20	MGD
0.3031	20	MGD
0.1046	20	MGD
0.0556	20	MGD
0.0565	20	MGD
0.0332	20	MGD
0.095	20	MGD
0.0179	20	MGD
0.0857	20	MGD
0.0229	20	MGD
0.0315	20	MGD
0.4595	20	MGD
0.581	20	MGD
0.3288	20	MGD
0.5883	20	MGD
0.43	20	MGD
0.5779	20	MGD
0.2456	20	MGD
0.0137	20	MGD
0.1943	20	MGD
0.0225	20	MGD
0.0411	20	MGD
0.0657	20	MGD
0.0196	20	MGD
0.1741	20	MGD
0.0166	20	MGD
0.0659	20	MGD
0.0788	20	MGD
0.0912	20	MGD
0.024	20	MGD
0.0161	20	MGD
0.0294	20	MGD
0.0451	20	MGD
0.0178	20	MGD
0.0401	20	MGD
0.178	20	MGD
0.0459	20	MGD
0.0112	20	MGD
0.0083	20	MGD
0.017	20	MGD
0.0107	20	MGD
0.085	20	MGD
0.0354	20	MGD
0.026	20	MGD
0.033	20	MGD
0.6345	20	MGD
0.0727	20	MGD
0.8686	20	MGD
0.6178	20	MGD
0.3952	20	MGD
0.6799	20	MGD
0.9448	20	MGD
0.937	20	MGD
0.9164	20	MGD
0.1687	20	MGD
0.5469	20	MGD
0.7769	20	MGD
0.758	20	MGD
0.5573	20	MGD
0.8971	20	MGD
0.6784	20	MGD
0.7457	20	MGD
0.6179	20	MGD
0.822	20	MGD
0.5985	20	MGD
0.7932	20	MGD
0.8849	20	MGD
0.7982	20	MGD
0.0489	20	MGD
0.0554	20	MGD
0.1054	20	MGD
0.4059	20	MGD
0.3838	20	MGD
0.0261	20	MGD
0.0239	20	MGD
0.012	20	MGD
0.0203	20	MGD
0.0195	20	MGD
0.0182	20	MGD
0.0139	20	MGD
0.048	20	MGD
0.0501	20	MGD
0.0255	20	MGD
0.1591	20	MGD
0.0682	20	MGD
0.0817	20	MGD
0.3096	20	MGD
0.1049	20	MGD
0.0436	20	MGD
0.0548	20	MGD
0.0475	30	MGD
0.1653	30	MGD
0.1648	30	MGD
0.6291	30	MGD
0.1879	30	MGD
0.301	30	MGD
0.1046	30	MGD
0.0609	30	MGD
0.0528	30	MGD
0.034	30	MGD
0.0951	30	MGD
0.0178	30	MGD
0.0855	30	MGD
0.023	30	MGD
0.0315	30	MGD
0.4688	30	MGD
0.5918	30	MGD
0.3235	30	MGD
0.6011	30	MGD
0.4345	30	MGD
0.5759	30	MGD
0.2496	30	MGD
0.0137	30	MGD
0.2059	30	MGD
0.0227	30	MGD
0.0417	30	MGD
0.0656	30	MGD
0.0197	30	MGD
0.1736	30	MGD
0.0165	30	MGD
0.0653	30	MGD
0.0788	30	MGD
0.09	30	MGD
0.0241	30	MGD
0.0161	30	MGD
0.0293	30	MGD
0.0452	30	MGD
0.0178	30	MGD
0.0403	30	MGD
0.1863	30	MGD
0.046	30	MGD
0.0112	30	MGD
0.0083	30	MGD
0.017	30	MGD
0.0107	30	MGD
0.089	30	MGD
0.0355	30	MGD
0.0262	30	MGD
0.0336	30	MGD
0.6484	30	MGD
0.0729	30	MGD
0.8741	30	MGD
0.6199	30	MGD
0.3926	30	MGD
0.6816	30	MGD
0.9465	30	MGD
0.9388	30	MGD
0.9167	30	MGD
0.1682	30	MGD
0.5473	30	MGD
0.7826	30	MGD
0.7519	30	MGD
0.5542	30	MGD
0.8792	30	MGD
0.6802	30	MGD
0.7438	30	MGD
0.6191	30	MGD
0.8284	30	MGD
0.61	30	MGD
0.7948	30	MGD
0.8823	30	MGD
0.7958	30	MGD
0.0492	30	MGD
0.0556	30	MGD
0.1052	30	MGD
0.4012	30	MGD
0.3849	30	MGD
0.0261	30	MGD
0.0239	30	MGD
0.012	30	MGD
0.0202	30	MGD
0.0195	30	MGD
0.0181	30	MGD
0.0139	30	MGD
0.0483	30	MGD
0.0507	30	MGD
0.0259	30	MGD
0.1592	30	MGD
0.068	30	MGD
0.0818	30	MGD
0.3103	30	MGD
0.1036	30	MGD
0.0437	30	MGD
0.0599	30	MGD
0.048	40	MGD
0.164	40	MGD
0.1602	40	MGD
0.6263	40	MGD
0.2007	40	MGD
0.3043	40	MGD
0.1038	40	MGD
0.0595	40	MGD
0.057	40	MGD
0.0339	40	MGD
0.0951	40	MGD
0.0179	40	MGD
0.0856	40	MGD
0.0231	40	MGD
0.0315	40	MGD
0.4731	40	MGD
0.5786	40	MGD
0.3125	40	MGD
0.5831	40	MGD
0.4316	40	MGD
0.5753	40	MGD
0.249	40	MGD
0.0137	40	MGD
0.2061	40	MGD
0.0229	40	MGD
0.0407	40	MGD
0.0658	40	MGD
0.0197	40	MGD
0.1739	40	MGD
0.0165	40	MGD
0.0655	40	MGD
0.0795	40	MGD
0.0939	40	MGD
0.024	40	MGD
0.0161	40	MGD
0.0288	40	MGD
0.0451	40	MGD
0.0178	40	MGD
0.0398	40	MGD
0.1868	40	MGD
0.0468	40	MGD
0.0112	40	MGD
0.0083	40	MGD
0.017	40	MGD
0.0108	40	MGD
0.0847	40	MGD
0.0355	40	MGD
0.0261	40	MGD
0.0334	40	MGD
0.6489	40	MGD
0.0726	40	MGD
0.8772	40	MGD
0.6295	40	MGD
0.3975	40	MGD
0.6788	40	MGD
0.9466	40	MGD
0.9407	40	MGD
0.9163	40	MGD
0.1693	40	MGD
0.5459	40	MGD
0.7833	40	MGD
0.7667	40	MGD
0.5734	40	MGD
0.8935	40	MGD
0.6786	40	MGD
0.7451	40	MGD
0.6218	40	MGD
0.827	40	MGD
0.6089	40	MGD
0.8007	40	MGD
0.8829	40	MGD
0.7862	40	MGD
0.0492	40	MGD
0.0554	40	MGD
0.1057	40	MGD
0.4	40	MGD
0.3853	40	MGD
0.0264	40	MGD
0.0241	40	MGD
0.0121	40	MGD
0.0202	40	MGD
0.0195	40	MGD
0.0182	40	MGD
0.0139	40	MGD
0.0484	40	MGD
0.0506	40	MGD
0.0258	40	MGD
0.159	40	MGD
0.0682	40	MGD
0.0817	40	MGD
0.3116	40	MGD
0.1035	40	MGD
0.0438	40	MGD
0.0569	40	MGD

## Sheet: Figure4abc
PDB_ID	E3	FRODOCK-Based	RosettaDock-Based	BOTCP	AF3	Chai-1	Ours	FRODOCK-Based	RosettaDock-Based	BOTCP	AF3	Chai-1	Ours
5T35_DA	VHL	0.82549	0.717045	0.54			0.756834	4	3	1			1.6
5T35_HE	VHL			0.51			0.898752			1			1.2
6BN7_BC	CRBN	0.256787	0.657581	0.27			0.623986	3	1	8			1.6
6BN8		0.260787	0.701952					2	1
6BN9		0.266096	0.671042					3	1
6BNB		0.471322	0.495176					1	1
6BOY_BC	CRBN	0.392329	0.684198	0.4			0.230642	3	4	11			23.6
6HAX_BA	VHL	0.439702	0.452503	0.35			0.569113	8	2	1			1
6HAX_FE	VHL			0.36			0.647853			1			1.2
6HAY_BA	VHL	0.456704	0.478285	0.6			0.607649	15	7	1			2
6HAY_FE	VHL			0.59			0.887497			1			2
6HR2_BA	VHL	0.475299	0.433108	0.56			0.600364	21	6	8			1
6HR2_FE	VHL			0.48			0.525117			8			1
6SIS_DA	VHL	0.749864	0.722694	0.56			0.871888	2	1	2			2.8
6SIS_HE	VHL			0.56			0.798268			2			2.2
6W7O_CA	BIRC2	0.683767	0.560071	0.44			0.868821	2	9	42			1.6
6W7O_DB	BIRC2			0.45			0.855988			42			2
6W8I_FC	BIRC2	0	0	0.51			0.632256	None	None	10			2.6
6W8I_DA	BIRC2	0	0.305095	0.35			0.926577	None	13	86			1
6W8I_EB	BIRC2	0	0.275939	0.51			0.665704	None	13	21			1.2
6ZHC_AD	VHL	0.57914	0.57914	0			0.233022	2	15	None			25
7JTO_LB	VHL			0.48	0.1235	0.0414	0.557557			13	None	None	3
7JTP_LA	VHL			0.4	0.2502	0.4017	0.669201			7	5	1	1
7KHH_CD	VHL	0.431719	0.497533	0.34		0.8093	0.383584	5	24	28		1	6.4
7KHH_2		0.648828	0.654116					3	8
7Q2J_CD	VHL			0.51	0.4817	0.062	0.531834			6	22	None	4.4

## Sheet: Figure4de
PDB_ID	Method 4B	FRODOCK-based	RosettaDock-based	Ours
5T35_DA	0.708	0.143	0.178	0.755
5T35_HE				0.79
6BN7_BC	0.051	0.074	0.128	0.51
6BOY_BC	0.004	0.05	0.086	0
6HAX_BA	0.371	0.261	0.077	0.45
6HAX_FE				0.52
6HAY_BA	0.429	0.133	0.114	0.475
6HAY_FE				0.425
6HR2_BA	0.221	0.174	0.13	0.65
6HR2_FE				0.425
6SIS_DA				0.53
6SIS_HE				0.625
6W7O_CA				0.37
6W7O_DB				0.41
6W8I_FC				0.205
6W8I_DA				0.8
6W8I_EB				0.205
6ZHC_AD				0
7JTO_LB				0.325
7JTP_LA				0.48
7KHH_CD				0.125
7Q2J_CD				0.105

## Sheet: Figure4fg
PDB_ID	Method 4	Method 4B	PRosettaC	Ours
5T35_DA	0.395	0.579	0.035	0.78
5T35_HE				0.855
6BN7_BC	0.087	0.038	0.62	0.685
6BOY_BC	0	0.004	0.17	0.075
6HAX_BA	0	0.272	0.025	0.965
6HAX_FE				0.985
6HAY_BA	0.384	0.188	0.01	0.915
6HAY_FE				0.935
6HR2_BA	0.092	0.145	0.05	1
6HR2_FE				1
6SIS_DA			0.19	0.605
6SIS_HE				0.665
6W7O_CA				0.35
6W7O_DB				0.405
6W8I_FC				0.325
6W8I_DA				0.685
6W8I_EB				0.85
6ZHC_AD				1
7JTO_LB				0.37
7JTP_LA				0.59
7KHH_CD				0.12
7Q2J_CD				0.185

## Sheet: Figure4h
Method	DockQ	E3
FRODOCK-Based	0.82549	VHL
FRODOCK-Based		VHL
FRODOCK-Based	0.256787	CRBN
FRODOCK-Based	0.392329	CRBN
FRODOCK-Based	0.439702	VHL
FRODOCK-Based		VHL
FRODOCK-Based	0.456704	VHL
FRODOCK-Based		VHL
FRODOCK-Based	0.475299	VHL
FRODOCK-Based		VHL
FRODOCK-Based	0.749864	VHL
FRODOCK-Based		VHL
FRODOCK-Based	0.683767	BIRC2
FRODOCK-Based		BIRC2
FRODOCK-Based	0	BIRC2
FRODOCK-Based	0	BIRC2
FRODOCK-Based	0	BIRC2
FRODOCK-Based	0.57914	VHL
FRODOCK-Based		VHL
FRODOCK-Based		VHL
FRODOCK-Based	0.431719	VHL
FRODOCK-Based		VHL
BOTCP	0.54	VHL
BOTCP	0.51	VHL
BOTCP	0.27	CRBN
BOTCP	0.4	CRBN
BOTCP	0.35	VHL
BOTCP	0.36	VHL
BOTCP	0.6	VHL
BOTCP	0.59	VHL
BOTCP	0.56	VHL
BOTCP	0.48	VHL
BOTCP	0.56	VHL
BOTCP	0.56	VHL
BOTCP	0.44	BIRC2
BOTCP	0.45	BIRC2
BOTCP	0.51	BIRC2
BOTCP	0.35	BIRC2
BOTCP	0.51	BIRC2
BOTCP	0	VHL
BOTCP	0.48	VHL
BOTCP	0.4	VHL
BOTCP	0.34	VHL
BOTCP	0.51	VHL
RosettaDock-Based	0.717045	VHL
RosettaDock-Based		VHL
RosettaDock-Based	0.657581	CRBN
RosettaDock-Based	0.684198	CRBN
RosettaDock-Based	0.452503	VHL
RosettaDock-Based		VHL
RosettaDock-Based	0.478285	VHL
RosettaDock-Based		VHL
RosettaDock-Based	0.433108	VHL
RosettaDock-Based		VHL
RosettaDock-Based	0.722694	VHL
RosettaDock-Based		VHL
RosettaDock-Based	0.560071	BIRC2
RosettaDock-Based		BIRC2
RosettaDock-Based	0	BIRC2
RosettaDock-Based	0.305095	BIRC2
RosettaDock-Based	0.275939	BIRC2
RosettaDock-Based	0.57914	VHL
RosettaDock-Based		VHL
RosettaDock-Based		VHL
RosettaDock-Based	0.497533	VHL
RosettaDock-Based		VHL
DeepTernary	0.756834	VHL
DeepTernary	0.898752	VHL
DeepTernary	0.623986	CRBN
DeepTernary	0.230642	CRBN
DeepTernary	0.569113	VHL
DeepTernary	0.647853	VHL
DeepTernary	0.607649	VHL
DeepTernary	0.887497	VHL
DeepTernary	0.600364	VHL
DeepTernary	0.525117	VHL
DeepTernary	0.871888	VHL
DeepTernary	0.798268	VHL
DeepTernary	0.868821	BIRC2
DeepTernary	0.855988	BIRC2
DeepTernary	0.632256	BIRC2
DeepTernary	0.926577	BIRC2
DeepTernary	0.665704	BIRC2
DeepTernary	0.233022	VHL
DeepTernary	0.557557	VHL
DeepTernary	0.669201	VHL
DeepTernary	0.383584	VHL
DeepTernary	0.531834	VHL

## Sheet: Figure5ae
name	DeepTernary	group	EquiDock
3JRQ_B_A_A8S	0.0816628	1	0.0142078
3KB3_A_B_A8S	0.125842	1	0.0147353
3KDJ_A_B_A8S	0.0442178	1	0.0150267
5MN0_A_B_A8S	0.2962	1	0.0113059
3QN1_A_B_A8S	0.137962	1	0.0190612
3ZVU_A_B_A8S	0.132161	1	0.013656
3UJL_A_B_A8S	0.0569837	1	0.00826088
4OIC_A_B_A8S	0.0990473	1	0.0412788
4DS8_A_B_A8S	0.086352	1	0.0149365
5JO2_A_B_A8S	0.0422432	1	0.0136507
5GWO_C_A_A8S	0.0562785	1	0.017239
5GWP_C_A_A8S	0.0624447	1	0.0180239
5ZCG_C_A_A8S	0.0521491	1	0.0152462
5ZCH_C_A_A8S	0.0564746	1	0.00947865
5ZCL_C_A_A8S	0.0479264	1	0.012357
1FAP_A_B_RAP	0.0981962	1	0.0955264
1NSG_A_B_RAD	0.0841616	1	0.0590842
6M4U_A_B_RAP	0.126701	1	0.0767908
2FAP_A_B_RAD	0.0839189	1	0.0411116
3FAP_A_B_ARD	0.0714218	1	0.0454949
4FAP_A_B_ARD	0.072536	1	0.0408052
1TCO_C_A_FK5	0.147044	1	0.0138617
6OQA_A_C_60Z	0.0274564	1	0.01236
6Q0W_B_D_EF6	0.0265408	1	0.0744642
6UD7_A_C_EF6	0.038742	1	0.0059976
6SJ7_A_C_EF6	0.0232187	1	0.0105358
6Q0V_B_D_P7M	0.0397998	1	0.0420388
6PAI_C_D_O6M	0.0421793	1	0.048393
6Q0R_B_D_O6M	0.0405659	1	0.0423275
6UE5_A_C_Q5J	0.0492077	1	0.00929999
1R8Q_A_E_AFB	0.0315019	1	0.00795996
1S9D_A_E_AFB	0.0403948	1	0.0242465
1RE0_A_B_AFB	0.0243295	1	0.00899968
4G27_R_B_PHU	0.0146747	1	0.0161387
4G28_R_B_0W8	0.0173044	1	0.01308
4J9Z_R_B_1KP	0.0190635	1	0.0203541
4LSX_A_C_BLD	0.0251221	1	0.014058
4M7E_A_C_BLD	0.0331373	1	0.01975
4MDK_A_E_U94	0.0607265	1	0.0135574
7M2K_A_B_GZM	0.0358074	1	0.0138525
7TE8_C_A_P0T	0.0829683	1	0.0163331
6TD3_A_B_RC8	0.0146231	1	0.0248472
3QEL_B_A_QEL	0.0132362	1	0.0442971
4A69_A_C_I0P	0.0161553	1	0.0224054
7LRD_B_A_X5M	0.0141387	1	0.00732484
6XMX_C_D_U52	0.0557749	1	0.0938609
2O98_A_P_FSC	0.0482102	2	0.0300455
3M50_A_P_EBT	0.0649597	2	0.0224588
3M51_A_P_YR1	0.0646984	2	0.0252851
3E6Y_A_C_CW1	0.710947	2	0.0661451
4IHL_A_P_1F5	0.0833525	2	0.0576083
3IQV_A_P_FSC	0.660584	2	0.0629192
3O8I_A_B_M1T	0.703401	2	0.0837589
5MXO_A_P_FSC	0.562925	2	0.000157303
6QDS_A_B_HY5	0.702274	2	0.0495133
4JDD_A_B_FSC	0.670733	2	0.200756
6TJM_A_B_NE5	0.672175	2	0.162972
6TL3_A_B_NJW	0.661475	2	0.161737
5M36_B_C_9SZ	0.139969	2	0.078318
5M37_A_D_9SZ	0.163709	2	0.0758073
5EXA_A_D_5SO	0.433436	2	0.376167
3P1O_A_P_FSC	0.739295	2	0.0635622
3SMK_A_P_CW7	0.640017	2	0.113818
3SML_A_P_FW1	0.802641	2	0.0151784
3SMM_A_P_FJA	0.690328	2	0.0390805
3SMO_A_P_FJA	0.656623	2	0.0957502
3SMN_A_P_FC7	0.680514	2	0.0366321
3SP5_A_P_CX7	0.713273	2	0.0328589
3SPR_A_P_FC7	0.67505	2	0.0152925
3UX0_A_P_0DV	0.731719	2	0.00824996
4FR3_A_P_0V4	0.780911	2	0.0087845
6GHP_A_P_EZ5	0.7785	2	0.188193
6H0F_B_C_Y70	0.0351653	2	0.0116158
6H0G_B_C_Y70	0.0402218	2	0.012256
6UML_C_E_Y70	0.056311	2	0.0135664
7BQU_A_B_EF2	0.0951809	2	0.0335877
7BQV_A_B_F4U	0.125219	2	0.0373391
5HXB_C_A_85C	0.0198353	2	0.00534495
6XK9_C_A_V4M	0.0227098	2	0.00613606
5FQD_B_C_LVY	0.0137655	2	0.00427439
6M90_A_C_J91	0.021268	2	0.011378
6M91_A_C_J97	0.028125	2	0.0120467
6M92_A_C_J8V	0.0268101	2	0.0132092
6M93_A_C_J8Y	0.0227287	2	0.0126177
3OGK_B_Q_OGK	0.031599	2	0.0107731
3OGM_B_Q_OGK	0.033154	2	0.0103931
3OGL_B_Q_7JA	0.040073	2	0.013269
2P1N_B_C_CFA	0.0813162	2	0.0121489
2P1O_B_C_NLA	0.0802015	2	0.021637
2P1Q_B_C_IAC	0.0747805	2	0.0190794
4TR9_A_H_38D	0.203123	2	0.00743132
1KKQ_A_E_471	0.114316	2	0.0499879
2OVM_A_B_AS0	0.094855	2	0.0220985
3KMZ_A_D_EQO	0.0561197	2	0.0301101

[truncated: 8 more sheets: Figure6a, Figure6b, Figure6c, Figure6e, Supp.Fig.1, Supp.Fig.3, Supp.Fig.4a, Supp.Fig.4c]
